# Supplementary material for: Evaluation and Characterization of Curcumin-β-Cyclodextrin and Cyclodextrin-Based Nanosponge Inclusion Complexation
Source: Polymers (Basel). 2021 Nov 24;13(23):4073. doi: 10.3390/polym13234073 (PMC8658939; doi:10.3390/polym13234073)
Supplement: Supplementary file 1 [file polymers-13-04073-s001.zip]

Archive with 1 entries (1 files):
- polymers-1415666-supplementary.pdf
